# Supplementary material for: Haplotype-Based Approach Represents Locus Specificity in the Genomic Diversification Process in Humans (Homo sapiens)
Source: Genes (Basel). 2024 Nov 29;15(12):1554. doi: 10.3390/genes15121554 (PMC11675571; doi:10.3390/genes15121554)
Supplement: Supplementary file 1 [file genes-15-01554-s001.zip]

Archive with 9 entries (8 files):
- Additional File S1.pdf
- Additional File S2.pdf
- FigsN/
- FigsN/Fig_s1_TreeType.pdf
- FigsN/Fig_s2_Sstar8lociA4Landscape.pdf
- FigsN/Fig_s3_EHHbifRegnNet1kgArcID_seq_v2.pdf
- FigsN/Fig_s4_EHHgraphs_supA4Landscape.pdf
- FigsN/Fig_s5_hyal_Type2.recom.pdf
- SuplTables.xlsx
