# Supplementary material for: Haplotype-Based Approach Represents Locus Specificity in the Genomic Diversification Process in Humans (Homo sapiens)
Source: Genes (Basel). 2024 Nov 29;15(12):1554. doi: 10.3390/genes15121554 (PMC11675571; doi:10.3390/genes15121554)
Supplement: Supplementary file 1 [file genes-15-01554-s001.zip › SuplTables.xlsx]

## Sheet: S1_TreeNet
Supplementary Table 1. Summary of comparison between phylogenetic tree and network
#	Locus	Topology comparison: Tree vs. Network	Derived allele distribution of focal SNP in haplotype phylogeny	Possible scenario speculated from haplotype phylogeny	Parameters
					Representative OTU (tree_cluster.pl)				Network4.6
					--size	--interval	--neighbor	--reps	Reduction threshold
I	Xp11hs	Partly different, e.g., clusters L,M, and N	Mainly distributed in the outmost cluster including haplotypes A and B	Incomplete lineage sorting (ILS) of highly diverged lineage has existed before OOA (cluster A & B)	20	0.0004	0.0002	1	5
II	dys44	Partly different, e.g., clusters F, and L	Four SNPs including the focal SNP constitute a common dimension among haplotypes B, C, Neanderthal, and Denisova in the network implying recombination; two of the four SNPs (focal SNP and neighboring one) on the singleton edge to haplotype T bring separated distribution of the focal SNP	Introgression into ancestor of European is suggested	20	0.001	0.0004	1	4
III	RRM2P4	Concordant, except cluster P	The focal derived allele observed on two separated edges (haplotype C and clusters with A, B and Neanderthal)	Altai Neanderthal possibly introgressed to modern human after OOA (Clusters A to B)	10	0.001	0.0005	1	3
IV	MCPH1	Partly different, e.g., clusters D, N, and R	Continuous distribution on the NJ tree but not on the phylogenetic network, which is brought by difference of algorithms that can correct with weighting based on synapomorphic SNPs (See discussion)	Gene flow between ancestors of modern Asian and both of Altai Neanderthal and Denisova, possibly introgressed to archaic from modern Asian (cluster O); however, suggested strong positive selection at Eurasia on the allele that derived in modern humans, which cause significant difference in LD length and distortion of clustering (Q to U)	10	0.001	0.0012	1	4
V	17q21inv	Concordant	Derived alleles are found in H1 group (clusters A to D) that clearly divided by inversion	Limitation of recombination between different-orientation chromosomes is thought to have maintained the diverged two haplotype families, H1 and H2; not necessarily require the introgression from other ancient population than Altai Neanderthal and Denisova to explain	5	0.0005	0.0015	20	2
VI	STAT2	Concordant	The focal derived allele observed on two separated edges (haplotype of Neanderthal and cluster with haplotypes B to E)	Haplotypes introgressed from ancestral or sister group of both Neanderthal and Densivan were recombined; or ILS before OOA and most were migrated to Eurasia	4	0.0001	0.0002	2	2
VII	OAS	Concordant	All four SNPs on edge to haplotype F were also observed on that to haplotype G, which makes discontinuous distribution of the focal derived allele on the network	Introgression from Neanderthal occurred at Eurasia, suggested by clusters A to E	10	0.001	0.0002	1	2
VIII	HYAL	Partly different, e.g., culsters F and P	Only the outmost cluster including haplotype A carries derived allele (blue);rs12488302-T presented by Ding et al (2013) showed clumped distribution (haplotypes C,D,E,P and Altai Neanderthal) on parallel edges in network (brown)	Introgression from Neanderthal into Asian, suggested by clusters C,D,E,P	10	0.0001	0.00016	1	2

## Sheet: S2_1kGsample
Supplementary Table 2. Samples and populations obtained from 1000 Genomes (phase 1 version 3) used in this study
Super Pop. Code	# in Continent	Population Code	# in Population	#Male	#Female
ASN	286	CHB	97	44	53
		JPT	89	50	39
		CHS	100	50	50
EUR	379	CEU	85	45	40
		TSI	98	50	48
		GBR	89	41	48
		FIN	93	35	58
		IBS	14	7	7
AMR	181	MXL	66	31	35
		PUR	55	28	27
		CLM	60	29	31
AFR	246	LWK	97	48	49
		YRI	88	43	45
		ASW	61	24	37
Han Chinese in Beijing, China (CHB); Japanese in Tokyo, Japan (JPT); Han Chinese South, China (CHS); Utah residents with ancestry from Northern and Western Europe, US (CEU); Toscani in Italia (TSI); British from England and Scotland, UK (GBR); Finnish in Finland (FIN); Iberian populations in Spain (IBS); Mexican ancestry in Los Angeles, California, USA (MXL); Puerto Rican in Puerto Rico (PUR); Co…

## Sheet: S3_DivrIdAfrAMR
Supplementary Table 3. Sample origins of haplotypes found in diverged clusters
Locus	Cluster	Haplotype (sample ID + phase)	Population Code
HYAL	A	NA20341-1	ASW
HYAL	A	NA19904-1	ASW
HYAL	A	NA20296-2	ASW
HYAL	A	NA20289-2	ASW
HYAL	A	HG01060-2	PUR
HYAL	A	NA20356-2	ASW
HYAL	A	NA19469-2	LWK
HYAL	A	NA18489-1	YRI
HYAL	B	NA19399-1	LWK
HYAL	B	NA18874-2	YRI
HYAL	B	NA19359-1	LWK
HYAL	B	NA19381-1	LWK
HYAL	B	NA19107-2	YRI
HYAL	B	NA20281-2	ASW
HYAL	B	NA20276-2	ASW
HYAL	B	NA19428-1	LWK
HYAL	B	NA18861-2	YRI
HYAL	B	NA19257-1	YRI
HYAL	B	NA19444-2	LWK
HYAL	B	NA19451-1	LWK
HYAL	B	NA19036-2	LWK
HYAL	B	NA19434-1	LWK
HYAL	B	NA18909-2	YRI
HYAL	B	NA19309-1	LWK
HYAL	B	NA19200-2	YRI
Xp11hs	A	NA19472-2	LWK
Xp11hs	B	NA20334-1	ASW
Xp11hs	B	NA18871-1	YRI
Xp11hs	B	NA19352-1	LWK
Xp11hs	B	NA20348-1	ASW

## Sheet: S4_DivrSumAfrAMR
Supplementary Table 4. Summary of Samples found in diverged clusters
# in HYAL	# in XP11hs	Pop. Code	Super Pop. Code	Locality
10	2	LWK	AFR	Kenya, East Africa
7	1	YRI	AFR	Nigeria, West Africa
7	2	ASW	AFR	SW US (detail unknown)
1	0	PUR	AMR	Puerto Rico

## Sheet: S5_ILD-Hybri
Supplementary Table 5. Difference in consequences expected from population models
	ILS of Ancestral polymorphism	Introgression via hybridization	References
Relationship with divergence time	More frequent in shorter divergence time	Independent of divergence time Hard to recognize in shorter period	-
Expected minimum sequence divergence between two populations/species	Larger	Smaller	Joly, et al. 2009
Geographic distribution of a specific rare allele	Regionally scattered	Regionally intensive	Green, et al. 2010 Zhou, et al. 2017

## Sheet: S6_Imputation
Supplementary Table 6. Results of repeated imputation using Xp11hs VCF files
Step of Imputation	# chromosomes				# [sites × individuals]
	phased		unphased	Total	Determined	missing	Total
						or
	without missing	with missing	-			unphased
Original	0	667	992	1659	612644	146296	758940
1st	1512	119	28	1659	758719	221	758940
2nd	1656	1	2	1659	758938	2	758940
3rd	1659	0	0	1659	758940	0	758940
